# Supplementary material for: Determinants of synapse diversity revealed by super-resolution quantal transmission and active zone imaging
Source: Nat Commun. 2022 Jan 11;13:229. doi: 10.1038/s41467-021-27815-2 (PMC8752601; doi:10.1038/s41467-021-27815-2)
Supplement: Supplementary file 8 — Source Data [file 41467_2021_27815_MOESM8_ESM.xlsx]

## Sheet: Fig. 2i
Fig. 2i
norm. density
Radial distance (nm)	Ib Cac	Ib Brp	Is Cac	Is Brp
5	0.89975	0.59574	1	0.45056
15	0.84454	0.62126	0.80342	0.50152
25	0.741	0.64797	0.75437	0.57617
35	0.62018	0.71693	0.63107	0.65994
45	0.53086	0.79221	0.56412	0.74182
55	0.42519	0.86327	0.44695	0.8489
65	0.34976	0.95006	0.38013	0.92149
75	0.27791	0.99244	0.29403	0.97752
85	0.22203	1	0.25375	0.97086
95	0.18059	0.97707	0.18391	0.94725
105	0.15158	0.92497	0.14724	0.87477
115	0.1258	0.84299	0.10561	0.79694
125	0.10755	0.74905	0.091197	0.68289
135	0.09502	0.6497	0.074377	0.58647
145	0.083297	0.56117	0.059276	0.48358
155	0.074653	0.47403	0.053295	0.38971
165	0.068626	0.3994	0.052062	0.32084
175	0.06343	0.33633	0.053092	0.27591
185	0.061182	0.28656	0.04954	0.22116
195	0.058289	0.24375	0.050665	0.18744
205	0.056229	0.209	0.051938	0.16239
215	0.054469	0.18235	0.050551	0.13338
225	0.053413	0.16043	0.049196	0.11721
235	0.052326	0.14027	0.051571	0.10393
245	0.051988	0.12584	0.0504	0.095482
255	0.05134	0.11334	0.050433	0.085496
265	0.052091	0.10395	0.049536	0.084465
275	0.050379	0.095693	0.048864	0.080069
285	0.049261	0.088701	0.048931	0.07672
295	0.049604	0.083883	0.04827	0.07476
305	0.048059	0.080034	0.04847	0.072778
315	0.047147	0.075917	0.05414	0.070276
325	0.04671	0.074602	0.048783	0.06858
335	0.046463	0.071286	0.047893	0.069508
345	0.045078	0.068386	0.043435	0.069461
355	0.042707	0.065636	0.044456	0.06849
365	0.041328	0.062809	0.044196	0.06972
375	0.03956	0.059337	0.044701	0.067971
385	0.037236	0.056826	0.040943	0.06506
395	0.03529	0.051198	0.040394	0.063004

## Sheet: Fig. 3e
Fig. 3e
Num AZs
Pr	Ib
0	187
0.01	276
0.02	220
0.03	139
0.04	135
0.05	48
0.06	57
0.07	51
0.08	45
0.09	29
0.1	27
0.11	27
0.12	19
0.13	17
0.14	17
0.15	10
0.16	16
0.17	10
0.18	5
0.19	4
0.2	5
0.21	4
0.22	7
0.23	4
0.24	3
0.25	2
0.26	7
0.27	3
0.28	3
0.29	3
0.3	3
0.31	4
0.32	1
0.33	0
0.34	7
0.35	0
0.36	3
0.37	4
0.38	2
0.39	0
0.4	1
0.41	0
0.42	0
0.43	0
0.44	0
0.45	0
0.46	1
0.47	0
0.48	1
0.49	0
0.5	1
0.51	0
0.52	0
0.53	0
0.54	0
0.55	0
0.56	0
0.57	0
0.58	0
0.59	0
0.6	1
0.61	0
0.62	0
0.63	0
0.64	0
0.65	0
0.66	0
0.67	0
0.68	0
0.69	0

## Sheet: Fig. 3f
Fig. 3f
Pr Bin Range	Mean Cac norm. total loc.	SEM Cac norm. total loc.	Mean evoked Pr	SEM evoked Pr
Ib 0<=Pr<0.005 n=187	0.13077	0.0081735	0	0
Ib 0.005<=Pr<0.02 n=398	0.18215	0.0076993	0.0097613	0.00020364
Ib 0.02<=Pr<0.035 n=237	0.21651	0.0098541	0.024536	0.00027724
Ib 0.035<=Pr<0.08 n=316	0.26581	0.010094	0.051171	0.00073015
Ib 0.08<=Pr<=1 n=271	0.33117	0.013309	0.16251	0.0054476
Fit: y=42.2428x^{5.0406}+0.0011382 R2 = 0.99785
ANOVA: p = 5.7725e-41
Source	SS	df	MS	F	Prob>F
Groups	5.9716	4	1.4929	52.1093	5.7725e-41
Error	40.2237	1404	0.028649
Total	46.1953	1408
Tukey-Kramer post hoc tests:
	Ib 0<=Pr<0.005 n=187	Ib 0.005<=Pr<0.02 n=398	Ib 0.02<=Pr<0.035 n=237	Ib 0.035<=Pr<0.08 n=316	Ib 0.08<=Pr<=1 n=271
Ib 0<=Pr<0.005 n=187	0	0.005583	2.2294e-06	9.9217e-09	9.9217e-09
Ib 0.005<=Pr<0.02 n=398	0.005583	0	0.096557	1.0431e-08	9.9217e-09
Ib 0.02<=Pr<0.035 n=237	2.2294e-06	0.096557	0	0.0062995	9.9219e-09
Ib 0.035<=Pr<0.08 n=316	9.9217e-09	1.0431e-08	0.0062995	0	3.0451e-05
Ib 0.08<=Pr<=1 n=271	9.9217e-09	9.9217e-09	9.9219e-09	3.0451e-05	0
Mean differences (95% confidence intervals)
	Ib 0<=Pr<0.005 n=187	Ib 0.005<=Pr<0.02 n=398	Ib 0.02<=Pr<0.035 n=237	Ib 0.035<=Pr<0.08 n=316	Ib 0.08<=Pr<=1 n=271
Ib 0<=Pr<0.005 n=187		-0.051376 (-0.09231 - -0.010442)	-0.085733 (-0.13089 - -0.040573)	-0.13503 (-0.17763 - -0.092433)	-0.2004 (-0.24429 - -0.15651)
Ib 0.005<=Pr<0.02 n=398			-0.034357 (-0.07224 - 0.0035251)	-0.083655 (-0.11844 - -0.048867)	-0.14902 (-0.18538 - -0.11266)
Ib 0.02<=Pr<0.035 n=237				-0.049297 (-0.088972 - -0.0096229)	-0.11467 (-0.15573 - -0.073603)
Ib 0.035<=Pr<0.08 n=316					-0.065368 (-0.10359 - -0.027142)
Ib 0.08<=Pr<=1 n=271

## Sheet: Fig. 3g
Fig. 3g
Pr Bin Range	Mean Brp norm. total loc.	SEM Brp norm. total loc.	Mean evoked Pr	SEM evoked Pr
Ib 0<=Pr<0.005 n=187	0.13321	0.0058187	0	0
Ib 0.005<=Pr<0.02 n=398	0.17161	0.0046678	0.0097613	0.00020364
Ib 0.02<=Pr<0.035 n=237	0.23121	0.0086006	0.024536	0.00027724
Ib 0.035<=Pr<0.08 n=316	0.27008	0.007373	0.051171	0.00073015
Ib 0.08<=Pr<=1 n=271	0.41424	0.012475	0.16251	0.0054476
Fit: y=1.6492x^{2.5629}-0.0095948 R2 = 0.99813
ANOVA: p = 1.1847e-119
Source	SS	df	MS	F	Prob>F
Groups	12.4863	4	3.1216	171.5	1.1847e-119
Error	25.555	1404	0.018202
Total	38.0413	1408
Tukey-Kramer post hoc tests:
	Ib 0<=Pr<0.005 n=187	Ib 0.005<=Pr<0.02 n=398	Ib 0.02<=Pr<0.035 n=237	Ib 0.035<=Pr<0.08 n=316	Ib 0.08<=Pr<=1 n=271
Ib 0<=Pr<0.005 n=187	0	0.011605	9.9226e-09	9.9217e-09	9.9217e-09
Ib 0.005<=Pr<0.02 n=398	0.011605	0	7.3297e-07	9.9217e-09	9.9217e-09
Ib 0.02<=Pr<0.035 n=237	9.9226e-09	7.3297e-07	0	0.0071464	9.9217e-09
Ib 0.035<=Pr<0.08 n=316	9.9217e-09	9.9217e-09	0.0071464	0	9.9217e-09
Ib 0.08<=Pr<=1 n=271	9.9217e-09	9.9217e-09	9.9217e-09	9.9217e-09	0
Mean differences (95% confidence intervals)
	Ib 0<=Pr<0.005 n=187	Ib 0.005<=Pr<0.02 n=398	Ib 0.02<=Pr<0.035 n=237	Ib 0.035<=Pr<0.08 n=316	Ib 0.08<=Pr<=1 n=271
Ib 0<=Pr<0.005 n=187		-0.038395 (-0.071022 - -0.0057678)	-0.097993 (-0.13399 - -0.061998)	-0.13687 (-0.17082 - -0.10291)	-0.28103 (-0.31601 - -0.24604)
Ib 0.005<=Pr<0.02 n=398			-0.059598 (-0.089793 - -0.029403)	-0.098472 (-0.1262 - -0.070744)	-0.24263 (-0.27161 - -0.21365)
Ib 0.02<=Pr<0.035 n=237				-0.038874 (-0.070497 - -0.0072506)	-0.18303 (-0.21576 - -0.1503)
Ib 0.035<=Pr<0.08 n=316					-0.14416 (-0.17463 - -0.11369)
Ib 0.08<=Pr<=1 n=271

## Sheet: Fig. 3h
Fig. 3h
Pr Bin Range	Mean Brp norm. total loc.	SEM Brp norm. total loc.	Mean Cac norm. total loc.	SEM Cac norm. total loc.
Ib 0<=Pr<0.005 n=187	0.13321	0.0058187	0.13077	0.0081735
Ib 0.005<=Pr<0.02 n=398	0.17161	0.0046678	0.18215	0.0076993
Ib 0.02<=Pr<0.035 n=237	0.23121	0.0086006	0.21651	0.0098541
Ib 0.035<=Pr<0.08 n=316	0.27008	0.007373	0.26581	0.010094
Ib 0.08<=Pr<=1 n=271	0.41424	0.012475	0.33117	0.013309
Fit: y=1.1736x^{0.2}-0.64913 R2 = 0.98703

## Sheet: Fig. 3k
Fig. 3k
Ib Cac density
Radial distance (nm)	All En Face Ib 0<=Pr<0.005 n=54	All En Face Ib 0.005<=Pr<0.02 n=106	All En Face Ib 0.02<=Pr<0.035 n=74	All En Face Ib 0.035<=Pr<0.08 n=91	All En Face Ib 0.08<=Pr<=1 n=69
5	0.0095654	0.014071	0.017232	0.019441	0.026294
15	0.0078825	0.012978	0.015435	0.020051	0.024306
25	0.0064891	0.011061	0.014689	0.017682	0.020813
35	0.0052014	0.0090856	0.012336	0.014728	0.017914
45	0.0042518	0.0082328	0.010656	0.012375	0.014991
55	0.0034831	0.0065062	0.0085311	0.010122	0.011808
65	0.0029684	0.005316	0.0069383	0.0081814	0.0099643
75	0.0025398	0.0041873	0.0053686	0.0067573	0.0076489
85	0.0021879	0.0032846	0.0042459	0.0052886	0.0062712
95	0.0018888	0.0025371	0.003544	0.0044192	0.0049693
105	0.0015972	0.0021238	0.0027668	0.0038947	0.0041489
115	0.0013557	0.0017424	0.0024336	0.0030521	0.0035413
125	0.0011963	0.0014578	0.0020985	0.0025499	0.003106
135	0.0010257	0.0013322	0.0018482	0.0021463	0.0028476
145	0.00099699	0.0011924	0.0015681	0.0017966	0.0025498
155	0.0010189	0.0011239	0.0013685	0.0015768	0.0021858
165	0.0010033	0.0010601	0.0012887	0.0014344	0.0019028
175	0.00087211	0.0010806	0.0011211	0.0012757	0.0017883
185	0.0009106	0.001044	0.0011544	0.0011612	0.0016811
195	0.00081967	0.0010742	0.001084	0.0011391	0.0014904
205	0.00089928	0.0010471	0.0010271	0.0011326	0.0013115
215	0.00095051	0.0010388	0.00098497	0.001042	0.0012542
225	0.00099609	0.0010069	0.00093182	0.0010599	0.0011842
235	0.001017	0.00094632	0.00094171	0.0010253	0.0011756
245	0.00098491	0.00099131	0.00093067	0.00096108	0.0011908
255	0.0010281	0.0010098	0.00088964	0.00094879	0.0011172
265	0.0010062	0.0010064	0.00090906	0.00099314	0.0011432
275	0.0010148	0.00097162	0.00093725	0.00096163	0.0010119
285	0.00098903	0.00092389	0.00096404	0.00095552	0.00096113
295	0.0010169	0.00094127	0.00098205	0.00092274	0.0009745
305	0.00096198	0.00094057	0.00096266	0.00093547	0.00085162
315	0.00085347	0.00095097	0.00093214	0.0009443	0.0008408
325	0.00085093	0.00093315	0.00092358	0.00096312	0.00080614
335	0.0008676	0.00089925	0.00093002	0.00094378	0.00083648
345	0.00084589	0.000833	0.00091526	0.00092908	0.00083723
355	0.00086057	0.00080099	0.0008179	0.00086838	0.00079713
365	0.00088297	0.00077012	0.00081288	0.00081235	0.00075378
375	0.00083485	0.00078514	0.00073117	0.00077843	0.00070519
385	0.00080478	0.00075815	0.00069766	0.0007086	0.00064125
395	0.0007635	0.00074931	0.00064618	0.00063385	0.00062564

## Sheet: Fig. 3l
Fig. 3l
Ib Brp density
Radial distance (nm)	All En Face Ib 0<=Pr<0.005 n=54	All En Face Ib 0.005<=Pr<0.02 n=106	All En Face Ib 0.02<=Pr<0.035 n=74	All En Face Ib 0.035<=Pr<0.08 n=91	All En Face Ib 0.08<=Pr<=1 n=69
5	0.013212	0.019309	0.023602	0.026359	0.042249
15	0.013308	0.02133	0.025174	0.027202	0.042367
25	0.014208	0.022839	0.025264	0.028701	0.043653
35	0.016664	0.025291	0.029077	0.03222	0.045708
45	0.019771	0.028753	0.030259	0.035935	0.049777
55	0.022895	0.031711	0.033218	0.038814	0.052793
65	0.026341	0.035321	0.036901	0.042668	0.056251
75	0.02826	0.036268	0.039126	0.044447	0.058687
85	0.028402	0.036407	0.039965	0.044695	0.058943
95	0.027046	0.036031	0.03892	0.042728	0.058819
105	0.024941	0.033541	0.037405	0.040149	0.05687
115	0.022286	0.029971	0.034366	0.036189	0.053326
125	0.019229	0.026286	0.030012	0.032288	0.048754
135	0.016599	0.022157	0.026017	0.028042	0.043303
145	0.013997	0.01845	0.022232	0.023966	0.039321
155	0.011667	0.015252	0.018397	0.020262	0.034235
165	0.0096987	0.01272	0.015278	0.016684	0.029899
175	0.0080755	0.010701	0.01242	0.013962	0.025859
185	0.0068606	0.0090008	0.010484	0.011638	0.022672
195	0.0061353	0.0076512	0.0085118	0.0098997	0.019494
205	0.0054239	0.0064785	0.0072443	0.008297	0.017021
215	0.0051449	0.0056354	0.0061104	0.0071554	0.01489
225	0.0046839	0.0048999	0.0053276	0.0064046	0.012975
235	0.0042634	0.0043843	0.0047352	0.0055721	0.011012
245	0.0040376	0.0040706	0.0042661	0.0049856	0.0095002
255	0.0036482	0.0036963	0.0039675	0.0045743	0.0082563
265	0.0033963	0.0035875	0.003537	0.0043475	0.0071376
275	0.0031046	0.00344	0.0032608	0.0040402	0.0063218
285	0.0030396	0.0032864	0.0030733	0.0038815	0.0053486
295	0.0031713	0.0031651	0.0029469	0.0036354	0.004741
305	0.0031645	0.0030477	0.0027662	0.0037004	0.0041153
315	0.003098	0.0029745	0.002699	0.0034827	0.0036552
325	0.0031753	0.0029062	0.0026635	0.0034995	0.0034012
335	0.0030706	0.00291	0.0025891	0.0033106	0.0030144
345	0.0029349	0.0028298	0.0025655	0.0031477	0.002791
355	0.0028711	0.0027406	0.0024913	0.0030068	0.0025866
365	0.0026401	0.002752	0.0024825	0.0028154	0.002336
375	0.0026267	0.0027044	0.0023092	0.0025795	0.0020872
385	0.0024888	0.0026395	0.0022611	0.0023741	0.0020175
395	0.0021296	0.0024832	0.0021215	0.0020806	0.0017311

## Sheet: Fig. 3m
Fig. 3m
Ib Cac norm. density
Radial distance (nm)	All En Face Ib 0<=Pr<0.005 n=54	All En Face Ib 0.005<=Pr<0.02 n=106	All En Face Ib 0.02<=Pr<0.035 n=74	All En Face Ib 0.035<=Pr<0.08 n=91	All En Face Ib 0.08<=Pr<=1 n=69
5	1	1	1	0.96954	1
15	0.82407	0.92236	0.89568	1	0.9244
25	0.6784	0.78614	0.85242	0.88185	0.79155
35	0.54378	0.64572	0.71586	0.73449	0.68128
45	0.4445	0.58511	0.61836	0.61718	0.57013
55	0.36414	0.4624	0.49507	0.50479	0.44908
65	0.31033	0.37781	0.40264	0.40802	0.37895
75	0.26552	0.29759	0.31155	0.337	0.29089
85	0.22873	0.23344	0.2464	0.26375	0.2385
95	0.19747	0.18031	0.20566	0.22039	0.18899
105	0.16698	0.15094	0.16056	0.19424	0.15779
115	0.14173	0.12383	0.14122	0.15221	0.13468
125	0.12506	0.10361	0.12178	0.12717	0.11812
135	0.10723	0.094681	0.10725	0.10704	0.1083
145	0.10423	0.084743	0.091001	0.089601	0.096971
155	0.10652	0.079873	0.079416	0.078639	0.083128
165	0.10489	0.075342	0.074784	0.071534	0.072364
175	0.091174	0.076797	0.065059	0.063623	0.068011
185	0.095198	0.074195	0.066993	0.057909	0.063936
195	0.085691	0.076343	0.062905	0.056811	0.056682
205	0.094015	0.074421	0.059604	0.056486	0.049876
215	0.09937	0.07383	0.057159	0.051966	0.047699
225	0.10414	0.071558	0.054074	0.052859	0.045037
235	0.10632	0.067256	0.054648	0.051133	0.044711
245	0.10297	0.070453	0.054007	0.047931	0.045288
255	0.10748	0.071764	0.051627	0.047318	0.042488
265	0.10519	0.071528	0.052754	0.049529	0.043478
275	0.1061	0.069053	0.05439	0.047958	0.038483
285	0.1034	0.065661	0.055944	0.047654	0.036553
295	0.10631	0.066896	0.056989	0.046018	0.037061
305	0.10057	0.066847	0.055864	0.046654	0.032388
315	0.089225	0.067586	0.054093	0.047094	0.031976
325	0.08896	0.066319	0.053596	0.048032	0.030658
335	0.090702	0.06391	0.05397	0.047068	0.031812
345	0.088432	0.059202	0.053114	0.046334	0.031841
355	0.089968	0.056927	0.047463	0.043308	0.030316
365	0.092309	0.054733	0.047172	0.040513	0.028667
375	0.087279	0.0558	0.042431	0.038821	0.026819
385	0.084135	0.053882	0.040486	0.035339	0.024387
395	0.079819	0.053254	0.037499	0.031611	0.023794

## Sheet: Fig. 3n
Fig. 3n
Ib Brp norm. density
Radial distance (nm)	All En Face Ib 0<=Pr<0.005 n=54	All En Face Ib 0.005<=Pr<0.02 n=106	All En Face Ib 0.02<=Pr<0.035 n=74	All En Face Ib 0.035<=Pr<0.08 n=91	All En Face Ib 0.08<=Pr<=1 n=69
5	0.46519	0.53036	0.59056	0.58975	0.71678
15	0.46855	0.58586	0.62992	0.60861	0.71878
25	0.50023	0.62733	0.63215	0.64216	0.74059
35	0.58671	0.69468	0.72757	0.72089	0.77546
45	0.69612	0.78975	0.75715	0.80401	0.84449
55	0.80609	0.871	0.8312	0.86843	0.89568
65	0.92745	0.97015	0.92334	0.95466	0.95434
75	0.99499	0.99618	0.97902	0.99446	0.99566
85	1	1	1	1	1
95	0.95227	0.98966	0.97387	0.95599	0.9979
105	0.87814	0.92127	0.93596	0.8983	0.96484
115	0.78467	0.82323	0.85992	0.80969	0.90471
125	0.67704	0.722	0.75097	0.7224	0.82714
135	0.58444	0.60859	0.651	0.62741	0.73466
145	0.49281	0.50676	0.5563	0.53622	0.6671
155	0.41078	0.41892	0.46034	0.45333	0.58082
165	0.34148	0.34939	0.3823	0.37329	0.50725
175	0.28433	0.29392	0.31077	0.31238	0.43872
185	0.24156	0.24723	0.26234	0.26039	0.38465
195	0.21602	0.21016	0.21298	0.2215	0.33072
205	0.19097	0.17794	0.18127	0.18564	0.28878
215	0.18115	0.15479	0.1529	0.16009	0.25263
225	0.16491	0.13459	0.13331	0.1433	0.22013
235	0.15011	0.12042	0.11849	0.12467	0.18682
245	0.14216	0.11181	0.10675	0.11155	0.16118
255	0.12845	0.10153	0.099275	0.10234	0.14007
265	0.11958	0.098538	0.088504	0.09727	0.12109
275	0.10931	0.094488	0.081592	0.090396	0.10725
285	0.10702	0.090269	0.0769	0.086845	0.090742
295	0.11166	0.086935	0.073738	0.081339	0.080435
305	0.11142	0.083711	0.069215	0.082793	0.069818
315	0.10908	0.081702	0.067536	0.077922	0.062013
325	0.1118	0.079825	0.066648	0.078299	0.057704
335	0.10811	0.079929	0.064785	0.074071	0.05114
345	0.10333	0.077727	0.064194	0.070426	0.047351
355	0.10109	0.075275	0.062338	0.067274	0.043883
365	0.092955	0.075589	0.062118	0.062992	0.039632
375	0.092485	0.074282	0.05778	0.057713	0.03541
385	0.087629	0.072498	0.056578	0.053119	0.034228
395	0.07498	0.068206	0.053085	0.04655	0.029369

## Sheet: Fig. 3o
Fig. 3o
Larva/NMJ#	Brp norm. total loc.	Cac norm. total loc.	Evoked Pr
1	0.56034	0.12084	0.06
1	0.35324	0.33171	0.085
1	0.164	0.51014	0.065
1	0.56298	0.58719	0.025
1	0.29623	0.082725	0.05
1	0.37819	0.29684	0.065
1	0.67027	0.58475	0.27
1	0.29563	0.29116	0.01
1	0.10517	0.40633	0.02
1	1	0.20681	0.29
1	0.30576	0.060827	0.03
1	0.61334	0.94809	0.215
1	0.29155	0.15896	0.05
1	0.31831	0.20276	0.045
1	0.11825	0.062449	0
1	0.16619	0.20276	0
1	0.4039	0.28386	0.015
1	0.093225	0.065693	0
1	0.47906	0.35929	0.06
1	0.31317	0.22709	0.05
1	0.25926	0.28873	0.005
1	0.52964	0.43552	0.12
1	0.15628	0.057583	0.02
1	0.20853	0.71533	0.04
1	0.2883	0.18005	0.035
1	0.15583	0.24736	0.035
1	0.42114	0.44039	0.045
1	0.53342	0.7721	0.08
1	0.33555	0.42417	0.08
1	0.25662	0.11679	0.005
1	0.23295	0.097324	0.02
1	0.10298	0.18329	0.035
1	0.21556	0.15815	0.035
1	0.28436	0.064882	0.015
1	0.45826	0.53528	0.105
1	0.34893	0.0072993	0.02
1	0.1609	0.04704	0.01
1	0.50174	0.17356	0.105
1	0.13262	0.11679	0
1	0.22486	0.73804	0.035
1	0.5127	0.2425	0.105
1	0.35181	0.22222	0.075
1	0.44912	0.29846	0.03
1	0.23681	0.19465	0.03
1	0.21065	0.15491	0.05
1	0.1392	0.080292	0.005
1	0.36201	0.48175	0.065
1	0.25533	0.36821	0.065
1	0.32429	0.31387	0.095
1	0.30773	0.17194	0.065
1	0.57357	0.48824	0.015
1	0.25745	0.82482	0.155
1	0.47807	0.090835	0.135
1	0.13504	0.26115	0.02
1	0.30637	0.28143	0.035
1	0.18607	0.18978	0.005
1	0.089445	0.011354	0.015
1	0.15401	0.027575	0.005
1	0.23522	0.38929	0.155
1	0.21632	0.34631	0.035
1	0.26584	0.19546	0.03
1	0.23643	0.39416	0.015
1	0.26471	0.32117	0.08
1	0.23227	0.14355	0.09
1	0.30168	0.51906	0.025
1	0.15696	0.72263	0.035
1	0.36171	0.44931	0.295
1	0.19946	0.27818	0.01
1	0.087933	0.13544	0
1	0.24331	0.34063	0.035
1	0.261	0.027575	0.05
1	0.29465	0.10057	0.035
1	0.41176	0.16545	0.21
1	0.24671	0.16302	0.055
1	0.072055	0.017032	0.005
1	0.35823	0.35685	0.065
1	0.50454	0.26034	0.065
1	0.24845	0.31306	0.04
1	0.26153	0.10706	0.105
1	0.089445	0.012976	0
1	0.12075	0.26683	0.01
1	0.1928	0.15085	0.04
1	0.10653	0.18816	0.03
1	0.53848	0.42011	0.165
1	0.46522	0.25872	0.12
1	0.23008	0.26845	0.035
1	0.086269	0.15085	0.005
1	0.064041	0.034874	0
1	0.32731	0.14923	0.04
1	0.13859	0.2352	0
1	0.14018	0.060827	0.05
1	0.20127	0.1768	0.005
1	0.064343	0.0024331	0
1	0.1184	0.18167	0.03
1	0.34213	0.28467	0.03
1	0.072357	0.060016	0.035
1	0.17035	0.16951	0.03
1	0.39574	0.21817	0.605
1	0.32474	0.23763	0.12
1	0.070089	0.16058	0.005
1	0.12702	0.064071	0.005
1	0.42689	0.65693	0.16
1	0.066914	0.079481	0.015
1	0.11613	0.17032	0.01
1	0.078633	0.01541	0
1	0.15084	0.15247	0.01
1	0.19462	0.55556	0.065
1	0.17224	0.30576	0.04
1	0.1494	0.077048	0.03
1	0.19	0.21979	0.035
1	0.54279	0.45418	0.255
1	0.26939	0.18491	0.055
1	0.16815	0.059205	0.015
1	0.10517	0.038929	0.01
1	0.1733	0.12652	0.05
1	0.29268	0.0048662	0.015
1	0.2486	0.43796	0.11
1	0.30924	0.43066	0.08
1	0.11682	0.050284	0.01
1	0.097535	0.082725	0.005
1	0.16989	0.027575	0.005
1	0.60253	0.50689	0.5
1	0.31045	0.2133	0.105
1	0.19205	0.11273	0.015
1	0.16052	0.82968	0.01
1	0.19295	0.098946	0.065
1	0.15039	0.060016	0
1	0.11734	0.10706	0.02
1	0.22622	0.17762	0.055
1	0.14267	0.17437	0
1	0.14101	0.18654	0.05
1	0.24414	0.14923	0.015
1	0.24074	0.43147	0.07
1	0.13678	0.28143	0.015
1	0.25427	1	0.01
1	0.22925	0.27088	0.03
1	0.33585	0.44282	0.05
1	0.36693	0.14761	0.04
1	0.24716	0.26602	0.03
1	0.12695	0.23439	0.025
1	0.23582	0.094079	0.045
1	0.14245	0.25629	0.02
1	0.13375	0.1541	0.025
1	0.11931	0.30251	0
1	0.12869	0.20925	0.015
1	0.15379	0.26277	0.03
1	0.10502	0.12571	0.08
1	0.26259	0.48094	0.11
1	0.1153	0.18573	0.025
1	0.64335	0.78994	0.085
1	0.28905	0.29359	0.03
1	0.030924	0.11436	0
1	0.28361	0.38686	0.035
1	0.16059	0.0056772	0.005
1	0.079616	0.085969	0
1	0.23401	0.59692	0.015
1	0.41524	0.56772	0.045
1	0.15696	0.1249	0
1	0.23673	0.3747	0.05
1	0.12211	0.14923	0.035
1	0.47165	0.33171	0.15
1	0.10585	0.14842	0.03
1	0.30304	0.64558	0.075
1	0.12377	0.1103	0.015
1	0.12339	0.5369	0.015
1	0.11152	0.15572	0.04
1	0.252	0.38118	0.025
1	0.20641	0.11192	0.01
1	0.38697	0.22709	0.1
1	0.15734	0.16951	0.035
1	0.37517	0.99108	0.045
1	0.33328	0.60097	0.11
1	0.1153	0.060016	0.005
1	0.11137	0.17599	0
1	0.24611	0.27332	0.05
1	0.43316	0.10949	0.07
1	0.071148	0.18897	0.025
1	0.26168	0.78994	0.015
1	0.1677	0.032441	0.025
1	0.035007	0.0072993	0
1	0.14585	0.085158	0
1	0.12113	0.072182	0.01
1	0.33419	0.58637	0.035
1	0.30455	0.16545	0.005
2	0.11556	0.329	0.05
2	0.20136	0.24784	0.075
2	0.69064	0.421	0.11
2	0.13912	0.0075758	0.08
2	0.46895	0.70671	0.09
2	0.12082	0.13312	0.075
2	0.03189	0.054113	0.005
2	0.33677	0.49784	0.075
2	0.21846	0.3355	0.01
2	0.17	0.048701	0.035
2	0.36808	0.27489	0.25
2	0.13127	0.15043	0.005
2	0.64266	0.25	0.15
2	0.092201	0.19264	0.01
2	0.43167	0.62771	0.105
2	0.15015	0.25	0.015
2	0.091286	0.070346	0.015
2	0.099812	0.073593	0.02
2	0.17833	0.15801	0.275
2	0.48928	0.9881	0.17
2	0.067103	0.13312	0
2	0.25285	0.091991	0.005
2	0.13686	0.30736	0.005
2	0.1648	0.11472	0.01
2	0.13825	0.69589	0.04
2	0.45325	0.62662	0.485
2	0.12987	0.16234	0.01
2	0.38157	0.14502	0.16
2	0.18729	0.22078	0.03
2	0.27044	0.1039	0.03
2	0.32429	0.70022	0.24
2	0.086902	0.17641	0.02
2	0.087432	0.29004	0.015
2	0.46327	0.21212	0.07
2	0.16908	0.43939	0.03
2	0.23484	0.19697	0.015
2	0.29847	0.23377	0.01
2	0.17053	0.35281	0.11
2	0.3216	0.72727	0.065
2	0.24948	0.11039	0.075
2	0.12443	0.22078	0.015
2	0.21258	0.25216	0.145
2	0.12053	0.2013	0.005
2	0.2002	0.083333	0.005
2	0.13536	0.17532	0.015
2	0.14856	0.6158	0.015
2	0.1371	0.19264	0.02
2	0.24987	0.39935	0.025
2	0.25184	0.46753	0.065
2	0.25801	0.27165	0.05
2	0.17515	0.1526	0.02
2	0.21682	0.21104	0.015
2	0.040946	0.04329	0
2	0.34727	0.52381	0.125
2	0.33171	0.22078	0.19
2	0.27029	0.47727	0.055
2	0.040994	0.21537	0
2	0.098367	0.1526	0.005
2	0.11648	0.18398	0.01
2	0.42931	0.54004	0.335
2	0.028325	0.080087	0
2	0.12298	0.11039	0.01
2	0.14326	0.17749	0.005
2	0.10164	0.23052	0
2	0.21104	0.21104	0.01
2	0.24409	0.25866	0.05
2	0.32174	0.19697	0.095
2	0.072643	0.028139	0
2	1	0.14719	0.375
2	0.21533	0.16342	0.025
2	0.069897	0.37554	0
2	0.24038	0.3355	0.01
2	0.093791	0.26948	0.01
2	0.16817	0.48052	0.03
2	0.14442	0.048701	0
2	0.20203	0.27165	0.09
2	0.3136	0.77489	0.075
2	0.094658	0.04329	0
2	0.10704	0.25	0
2	0.15434	0.50216	0.06
2	0.1462	0.14069	0.01
2	0.16301	0.97511	0.05
2	0.11181	0.020563	0.01
2	0.16287	0.36147	0.095
2	0.20256	0.031385	0.085
2	0.12106	0.18615	0
2	0.18724	0.45022	0.15
2	0.20478	0.2197	0.035
2	0.1806	0.34091	0.06
2	0.26124	0.26299	0.255
2	0.16831	0.15152	0.07
2	0.098849	0.0064935	0.01
2	0.11373	0.051948	0
2	0.054049	0.11147	0.005
2	0.14957	0.28571	0.06
2	0.14567	0.18398	0
2	0.11932	0.39177	0
2	0.14644	0.3658	0.1
2	0.090226	0.22403	0.06
2	0.10473	0.18723	0.055
2	0.10959	0.15693	0.015
2	0.094561	0.26515	0.015
2	0.0817	0.18074	0.01
2	0.12857	0.33225	0.04
2	0.14948	0.34091	0.085
2	0.028373	0.066017	0
2	0.092635	0.08658	0.005
2	0.11792	0.45238	0.07
2	0.068645	0.1526	0.005
2	0.15579	0.085498	0.045
2	0.12481	0.35281	0.015
2	0.094995	0.50974	0.02
2	0.16913	0.22403	0.06
2	0.068019	0.1461	0.015
2	0.053856	0.30628	0
2	0.034009	0.029221	0.015
2	0.1186	0.1645	0.03
2	0.13854	0.2316	0.07
2	0.12332	0.074675	0
2	0.1345	0.1342	0.055
2	0.078761	0.016234	0
2	0.070909	0.13312	0
2	0.2557	0.28788	0.225
2	0.05877	0.036797	0.01
2	0.10974	0.14935	0.02
2	0.11311	0.1039	0.135
2	0.082663	0.15476	0.055
2	0.10795	0.1039	0.03
2	0.07221	0.077922	0.02
2	0.13257	0.26082	0.17
2	0.19187	0.21861	0.045
2	0.072017	0.17857	0.03
2	0.062142	0.15801	0.055
2	0.051688	0.072511	0
2	0.064984	0.097403	0.01
2	0.12876	0.046537	0
2	0.095428	0.17532	0.055
2	0.089022	0.19048	0
2	0.19057	0.12013	0.095
2	0.047738	0.29437	0.015
2	0.1266	0.012987	0
2	0.15762	0.2197	0.04
2	0.071632	0.11797	0
2	0.049183	0.077922	0
2	0.34626	0.61472	0.255
2	0.11479	0.091991	0.11
2	0.1527	0.22294	0.14
2	0.16383	0.34091	0.1
2	0.24919	0.28788	0.195
2	0.10294	0.11147	0.125
2	0.15608	0.32359	0.05
2	0.096007	0.21104	0.065
2	0.052218	0.22294	0.01
2	0.15598	0.31061	0.075
2	0.13271	0.22944	0.05
2	0.10675	0.44589	0.035
2	0.083096	0.19805	0.03
2	0.20059	0.48377	0.07
2	0.079195	0.17208	0.07
2	0.16195	0.39394	0.13
2	0.064406	0.14394	0
2	0.1133	0.47944	0.125
2	0.14071	0.041126	0.02
2	0.1291	0.23918	0.01
2	0.092779	0.20455	0.01
2	0.24274	0.6829	0.135
2	0.21937	0.18939	0.03
2	0.19866	0.75866	0.275
2	0.090708	0.16991	0.01
2	0.11383	0.35065	0.035
2	0.05954	0.22944	0.005
2	0.040368	0.20022	0
2	0.075582	0.2013	0.025
2	0.054049	0.071429	0.005
2	0.01845	0.074675	0
2	0.05482	0.077922	0.01
2	0.083723	0.081169	0.01
2	0.11354	0.082251	0.03
2	0.089648	0.097403	0.005
2	0.13527	0.23593	0.02
2	0.047208	0.079004	0
2	0.083145	0.0064935	0
2	0.062142	0.080087	0
2	0.24703	0.31061	0.16
2	0.11942	0.35281	0.01
2	0.10179	0.10823	0.025
2	0.15762	0.17532	0.005
2	0.049424	0.10065	0.015
2	0.13609	0.1158	0.005
2	0.46857	1	0.365
3	0.74946	0.50487	0.175
3	0.46119	0.57741	0.14
3	0.25844	0.081792	0.005
3	0.19506	0.046738	0.005
3	0.2908	0.092989	0.04
3	0.13325	0.0029211	0
3	0.44897	0.16894	0.025
3	0.17314	0.023856	0
3	0.23252	0.083252	0
3	0.45008	0.30867	0.08
3	0.19443	0.010224	0
3	0.51662	0.031159	0.055
3	0.43174	0.28773	0.015
3	0.19311	0.074002	0
3	0.38142	0.03554	0.005
3	0.66658	0.13681	0.105
3	1	0.38169	0.375
3	0.29991	0.12269	0.03
3	0.4564	0.18354	0.13
3	0.31898	0.15482	0
3	0.26055	0.087147	0
3	0.16887	0.033106	0
3	0.32984	0.023369	0
3	0.18262	0.072055	0.03
3	0.29538	0.14362	0.02
3	0.30745	0.042356	0.045
3	0.087149	0.015093	0
3	0.18515	0.074489	0
3	0.82923	0.2001	0.05
3	0.44254	0.087147	0.005
3	0.15138	0.10419	0
3	0.2585	0.12512	0.01
3	0.51267	0.27118	0.105
3	0.28242	0.059396	0.14
3	0.16192	0.10029	0.035
3	0.26714	0.0048685	0.02
3	0.49254	0.2332	0.075
3	0.88419	0.16748	0.085
3	0.28679	0.1295	0.03
3	0.086201	0.022882	0
3	0.12909	0.05258	0.005
3	0.78987	0.080818	0.095
3	0.065177	0.2298	0
3	0.12403	0.0077897	0.04
3	0.32446	0.068647	0.045
3	0.23331	0.087634	0.02
3	0.13547	0.11441	0.01
3	0.20528	0.13389	0.015
3	0.5946	0.25511	0.16
3	0.20528	0.053554	0
3	0.20149	0.063291	0.045
3	0.062648	0.10078	0.01
3	0.48364	0.33204	0.115
3	0.22467	0.111	0.005
3	0.28352	0.087634	0.1
3	0.2066	0.053067	0.02
3	0.24174	0.058423	0.015
3	0.29	0.09445	0
3	0.1194	0.29406	0.015
3	0.40803	0.088121	0.065
3	0.32304	0.070107	0.125
3	0.18968	0.13924	0
3	0.27536	0.050146	0.005
3	0.35239	0.067673	0.08
3	0.37937	0.19766	0.07
3	0.17772	0.08666	0
3	0.93013	0.18306	0.09
3	0.094631	0.078384	0.005
3	0.23194	0.065725	0
3	0.30565	0.185	0.075
3	0.089151	0.0024343	0
3	0.48475	0.33447	0.025
3	0.58596	0.27994	0.09
3	0.22467	0.12853	0.05
3	0.41419	0.20886	0.19
3	0.58918	0.47907	0.155
3	0.4956	1	0.23
3	0.12804	0.080818	0.01
3	0.38601	0.063291	0.13
3	0.18352	0.07741	0.035
3	0.21687	0.26874	0.02
3	0.19147	0.092016	0.04
3	0.24596	0.18257	0.075
3	0.23247	0.19815	0.005
3	0.29627	0.12902	0.01
3	0.63117	0.074002	0
3	0.34665	0.21032	0.02
3	0.17556	0.098832	0.035
3	0.1959	0.062317	0.075
3	0.10807	0.047712	0
3	0.1204	0.047712	0.01
3	0.12598	0.093476	0.14
3	0.1292	0.02629	0.01
3	0.25107	0.20594	0.04
3	0.40418	0.63048	0.05
3	0.14289	0.088121	0.01
3	0.18109	0.18306	0
3	0.39243	0.2113	0.36
3	0.20438	0.038462	0.01
3	0.13615	0.148	0.015
3	0.13473	0.22152	0
3	0.34675	0.22152	0.115
3	0.45487	0.20058	0.025
3	0.15633	0.15141	0.015
3	0.15443	0.076436	0
3	0.60072	0.53311	0.215
3	0.58876	0.3369	0.34
3	0.28373	0.13194	0.03
3	0.14506	0.1261	0.01
3	0.17256	0.059396	0
3	0.20112	0.090068	0
3	0.34164	0.18744	0.335
4	1	0.49882	0.02
4	0.15498	0.051116	0.025
4	0.24947	0.21504	0
4	0.15422	0.044066	0.07
4	0.28778	0.20623	0
4	0.18891	0.047004	0.005
4	0.77436	0.92891	0.275
4	0.26003	0.27556	0.08
4	0.10724	0.0070505	0
4	0.1862	0.1322	0.01
4	0.090799	0.13514	0.005
4	0.15822	0.034665	0
4	0.16916	0.065805	0.03
4	0.26637	0.33314	0.055
4	0.25686	0.40952	0
4	0.15354	0.099882	0.01
4	0.18929	0.19389	0.005
4	0.12074	0.65629	0.005
4	0.090121	0.18155	0
4	0.23145	0.12338	0.02
4	0.3006	0.078143	0.02
4	0.45739	0.079906	0.12
4	0.30618	0.49941	0.01
4	0.28703	0.11105	0.015
4	0.74065	0.20505	0.345
4	0.083333	0.067568	0.005
4	0.72157	0.6087	0.02
4	0.169	1	0.015
4	0.29879	0.1463	0.02
4	0.12179	0.15511	0.055
4	0.28032	0.20153	0.015
4	0.25573	0.064042	0.005
4	0.23167	0.55288	0.005
4	0.24412	0.18625	0.035
4	0.19661	0.15276	0
4	0.16538	0.13514	0.005
4	0.15739	0.079318	0.005
4	0.29427	0.3584	0.015
4	0.40211	0.63337	0.05
4	0.13084	0.48649	0.005
4	0.14683	0.45476	0
4	0.50724	0.15981	0.005
4	0.16403	0.073443	0
4	0.40136	0.14571	0.03
4	0.2086	0.30376	0.12
4	0.12707	0.2309	0
4	0.30173	0.25852	0.055
4	0.18469	0.15159	0
4	0.092459	0.15629	0
4	0.073906	0.02879	0.01
4	0.055958	0.22738	0
4	0.10385	0.39542	0
4	0.19495	0.10517	0.025
4	0.18733	0.18743	0
4	0.477	0.16275	0.04
4	0.11471	0.025264	0.01
4	0.18552	0.097532	0.015
4	0.62436	0.26851	0.105
4	0.053695	0.1087	0
4	0.5322	0.48884	0.035
4	0.22941	0.2121	0.005
4	0.15151	0.11281	0.005
4	0.05181	0.048766	0.01
4	0.21342	0.089307	0
4	0.2733	0.26322	0.05
4	0.1552	0.16392	0.01
4	0.28959	0.31257	0.045
4	0.076546	0.11927	0.005
4	0.6408	0.54877	0.255
4	0.079412	0.074031	0
4	0.1816	0.20682	0.005
4	0.24977	0.57403	0.025
4	0.074434	0.32785	0.005
4	0.2402	0.10047	0.015
4	0.083861	0.02879	0
4	0.053544	0.14512	0
4	0.21885	0.27262	0.05
4	0.18605	0.27791	0.035
4	0.40747	0.39365	0.095
4	0.32089	0.2215	0.12
4	0.14268	0.25676	0.02
4	0.19238	0.070505	0.01
4	0.25166	0.32432	0.025
4	0.36916	0.024677	0.025
4	0.15128	0.22914	0.005
4	0.38281	0.37427	0.03
4	0.23922	0.21152	0.02
4	0.53786	0.27027	0.27
4	0.11569	0.034665	0.005
4	0.24563	0.086957	0.075
4	0.19698	0.15687	0.03
4	0.26154	0.13631	0.035
4	0.098869	0.10517	0
4	0.16071	0.14747	0.025
4	0.067044	0.064042	0
4	0.062293	0.052291	0.07
4	0.1052	0.011163	0
4	0.046908	0.053467	0.005
4	0.22315	0.35135	0
4	0.056259	0.17626	0
4	0.22541	0.13514	0.03
4	0.28077	0.21974	0.01
4	0.21719	0.14806	0.02
4	0.18793	0.32021	0.055
4	0.23605	0.074618	0.03
4	0.17753	0.10928	0.015
4	0.3908	0.15217	0.12
4	0.64449	0.29436	0.125
4	0.13635	0.028202	0.005
4	0.089819	0.11046	0.02
4	0.18695	0.070505	0.025
4	0.15558	0.19918	0.22
4	0.37097	0.20564	0.05
4	0.26704	0.22797	0.035
4	0.11463	0.094007	0
4	0.15505	0.18508	0.015
4	0.29268	0.058167	0.055
4	0.32413	0.099295	0.065
4	0.33288	0.06463	0.04
4	0.1641	0.18273	0.075
4	0.2371	0.32139	0.05
4	0.05543	0.059929	0
4	0.26486	0.17391	0.015
4	0.18778	0.094595	0.01
5	0.24292	0.0042296	0.16
5	0.073695	0.057402	0.005
5	0.28441	0.01994	0.02
5	0.15449	0.099698	0.005
5	0.066735	0.036254	0.005
5	0.84401	0.51118	0.085
5	0.36861	0.10816	0.06
5	0.056431	0.0096677	0
5	0.068304	0.025982	0.03
5	0.20983	0.0072508	0.01
5	0.51006	0.050755	0.105
5	0.3074	0.21269	0.01
5	0.37387	0.18671	0.1
5	0.16022	0.23444	0
5	0.1115	0.14864	0
5	0.24033	0.050151	0.055
5	1	1	0.38
5	0.27834	0.33656	0.02
5	0.3349	0.15166	0.035
5	0.46605	0.68701	0.01
5	0.12815	0.079154	0
5	0.25404	0.1571	0.105
5	0.1115	0.19275	0
5	0.2668	0.16254	0.005
5	0.42361	0.50091	0.11
5	0.25377	0.56677	0.01
5	0.13306	0.11239	0.035
5	0.32446	0.59517	0
5	0.30024	0.19275	0.085
5	0.16704	0.12145	0.015
5	0.44183	0.20906	0.13
5	0.51013	0.19335	0.465
5	0.2434	0.11057	0.015
5	0.12153	0.038066	0.025
5	0.22607	0.42175	0.045
5	0.78779	0.46767	0.09
5	0.4391	0.30211	0.115
5	0.23739	0.17402	0.05
5	0.11491	0.13837	0
5	0.43098	0.47795	0.02
5	0.17639	0.33233	0.02
5	0.15585	0.1426	0
5	0.42518	0.20725	0.12
5	0.39563	0.40302	0.065
5	0.284	0.49426	0.01
5	0.15107	0.054985	0
5	0.088229	0.048338	0
5	0.16656	0.28278	0
5	0.28373	0.33474	0.02
5	0.15756	0.17341	0.38
5	0.24019	0.0084592	0.005
5	0.19563	0.22175	0.025
5	0.26503	0.26103	0.03
5	0.24476	0.20604	0.045
5	0.2479	0.23625	0.06
5	0.23446	0.043505	0
5	0.1869	0.12145	0
5	0.2636	0.23927	0.035
5	0.23876	0.22598	0.055
5	0.15612	0.16737	0.005
5	0.27281	0.17885	0.085
5	0.26066	0.026586	0.01
5	0.46871	0.18308	0.075
5	0.026612	0.0054381	0
5	0.28147	0.33656	0.005
5	0.18028	0.44834	0.035
5	0.22777	0.22356	0
6	0.31518	0.11268	0.085
6	0.15423	0.0026082	0.03
6	0.17021	0.3782	0.035
6	0.08745	0.42723	0.03
6	0.16095	0.25509	0.005
6	0.14283	0.18884	0.01
6	0.3548	0.4747	0.05
6	0.16095	0.25509	0.01
6	0.082349	0.090767	0.005
6	0.38051	0.47314	0.12
6	0.28192	0.45175	0.01
6	0.31727	0.63328	0.065
6	0.26433	0.25456	0.015
6	0.24273	0.42306	0.005
6	0.18401	0.29682	0.02
6	0.049867	0.18884	0
6	0.10666	0.23944	0.01
6	0.077247	0.10694	0
6	0.30503	0.12676	0.005
6	0.029723	0.094418	0
6	0.19562	0.17788	0
6	0.17245	0.253	0.015
6	0.36146	0.37715	0.025
6	1	0.63224	0.115
6	0.43277	0.53886	0.145
6	0.14539	0.44705	0.02
6	0.123	0.019823	0
6	0.19057	0.15441	0.02
6	0.11592	0.21492	0.085
6	0.030087	0.0015649	0
6	0.25537	0.74857	0.065
6	0.098798	0.018779	0.02
6	0.27365	0.28065	0.015
6	0.22378	0.57851	0
6	0.072771	0.13459	0.01
6	0.15397	0.35524	0
6	0.07048	0.0073031	0.005
6	0.14486	0.37141	0.02
6	0.39831	0.29212	0.14
6	0.17787	0.19823	0.025
6	0.055697	0.11476	0.035
6	0.11488	0.054773	0.015
6	0.18214	0.13198	0.025
6	0.17172	0.10433	0.005
6	0.06642	0.00052165	0
6	0.42398	1	0.26
6	0.072511	0.034429	0.005
6	0.18432	0.43505	0.025
6	0.20681	0.23526	0.015
6	0.098537	0.12415	0.005
6	0.097392	0.042254	0.01
6	0.54224	0.47053	0.05
6	0.12014	0.34272	0
6	0.32002	0.17684	0.015
6	0.17417	0.1711	0.015
6	0.19983	0.21127	0.005
6	0.40695	0.34533	0.03
6	0.10874	0.16641	0.015
6	0.33387	0.26395	0.005
6	0.11379	0.1471	0.005
6	0.25251	0.93271	0.105
6	0.041851	0.19457	0.01
6	0.23679	0.3422	0.075
6	0.36693	0.43297	0.015
6	0.24205	0.2024	0.01
6	0.26313	0.253	0.065
6	0.075321	0.17006	0.025
6	0.35011	0.38028	0.055
6	0.16282	0.22118	0.03
6	0.19161	0.40897	0.03
6	0.15585	0.29421	0.095
6	0.21581	0.42149	0.135
6	0.1926	0.22274	0.06
6	0.11707	0.10642	0.035
6	0.12696	0.21961	0.015
6	0.22945	0.20344	0.015
6	0.20051	0.16536	0.015
6	0.16886	0.35889	0.03
6	0.2003	0.092332	0.01
6	0.19926	0.14085	0
6	0.30004	0.49922	0.075
6	0.13451	0.13824	0.005
6	0.14304	0.19457	0.29
6	0.1522	0.15545	0.02
6	0.067045	0.01252	0
6	0.24429	0.53834	0.1
6	0.20301	0.27856	0.01
6	0.15757	0.19197	0.015
6	0.12977	0.33333	0.005
6	0.16345	0.16328	0.03
6	0.26313	0.53312	0.1
6	0.10135	0.28378	0.005
6	0.38124	0.21075	0.05
6	0.26756	0.33177	0.065
6	0.19036	0.17527	0.02
6	0.31826	0.40584	0.075
6	0.21691	0.32499	0.03
6	0.18083	0.32081	0.03
6	0.11113	0.45853	0.02
6	0.20379	0.1711	0.035
6	0.16496	0.34898	0.035
6	0.37614	0.29264	0.03
6	0.3383	0.60094	0.02
6	0.22503	0.23109	0.03
6	0.10218	0.091288	0.01
6	0.21404	0.11163	0.085
6	0.22721	0.31821	0.055
6	0.12727	0.17058	0.015
6	0.13097	0.25091	0.005
6	0.02129	0.22692	0.01
6	0.232	0.10642	0.015
6	0.24356	0.42984	0.07
6	0.744	0.32499	0.025
6	0.10369	0.12311	0.02
6	0.16157	0.099113	0.015
6	0.1965	0.2217	0.035
6	0.17032	0.21909	0.015
6	0.21233	0.13824	0.015
6	0.12571	0.11737	0.07
6	0.052834	0.0073031	0.005
6	0.18333	0.28534	0.01
6	0.14242	0.11946	0.03
6	0.47145	0.23839	0.155
6	0.20795	0.23266	0.07
6	0.58201	0.41941	0.07
6	0.24621	0.15076	0.02
6	0.27989	0.37976	0.05
6	0.18656	0.28482	0.005
6	0.17938	0.37037	0.015
6	0.11801	0.13719	0.01
6	0.18469	0.27282	0.025
6	0.2168	0.3855	0.04
6	0.41362	0.29525	0
6	0.23304	0.27491	0.075
6	0.13513	0.15076	0.01
6	0.17027	0.24935	0.01
6	0.15007	0.17788	0.005
6	0.18921	0.1471	0.085
6	0.80823	0.4168	0.015
6	0.13643	0.24204	0.02
6	0.54438	0.38967	0.05
6	0.13503	0.22222	0.015
6	0.090313	0.043818	0.01
6	0.1585	0.23996	0.035
6	0.33007	0.079291	0.055
6	0.24679	0.23891	0.025
6	0.17381	0.19092	0.02
6	0.18974	0.44705	0.01
6	0.13388	0.17371	0
6	0.11686	0.26552	0.005
6	0.15392	0.21231	0.005
6	0.14242	0.21283	0.01
6	0.14153	0.11894	0.005
6	0.11342	0.12937	0.005
6	0.43938	0.19353	0.05
6	0.27099	0.23839	0.09
6	0.10983	0.1951	0
6	0.13742	0.087115	0.01
6	0.10484	0.1445	0.015
6	0.091562	0.048513	0.005
6	0.15215	0.10642	0.02
6	0.16392	0.18101	0.01
6	0.16891	0.040689	0.02
6	0.42772	0.52739	0.015
6	0.19619	0.10537	0.005
6	0.2395	0.5999	0.02
6	0.29343	0.1085	0.02
6	0.15564	0.17214	0.01
6	0.2028	0.18727	0.085
6	0.13055	0.36933	0.035
6	0.11571	0.12885	0.01
6	0.098693	0.1132	0
6	0.16683	0.13615	0.015
6	0.21196	0.16693	0.03
6	0.59315	0.54669	0.1
6	0.2509	0.38654	0.01
6	0.27281	0.31247	0.04
6	0.31034	0.56808	0.245
6	0.40675	0.64111	0.03
6	0.2192	0.21492	0.02
6	0.14898	0.20918	0.005
6	0.17287	0.41315	0.01
6	0.39784	0.51174	0.035
6	0.17667	0.17788	0.04
6	0.23008	0.54251	0.135
6	0.08162	0.11268	0.035
6	0.18765	0.030777	0.01
6	0.45401	0.40271	0.025
6	0.40763	0.33751	0.05
6	0.067878	0.00052165	0
6	0.12618	0.037037	0.01
6	0.26193	0.23422	0.055
6	0.072979	0.014606	0.025
6	0.12977	0.28378	0.02
6	0.067149	0.021388	0.015
6	0.16668	0.20083	0.015
6	0.02915	0.10485	0.01
6	0.095466	0.18727	0.065
6	0.19078	0.083985	0.025
6	0.27875	0.13198	0.165
6	0.18489	0.023996	0.01
6	0.13154	0.27178	0.375
7	0.068482	0.41465	0.065
7	0.25274	0.51602	0.03
7	0.21887	0.18182	0
7	0.095497	0.1707	0
7	0.27441	0.73054	0.035
7	0.20167	0.1864	0.125
7	0.1017	0.083715	0.005
7	0.11933	0.25049	0.005
7	0.26557	0.15435	0.04
7	0.2302	0.044474	0.165
7	0.065193	0.23022	0
7	0.33157	0.3826	0
7	1	0.55592	0.05
7	0.92116	0.27077	0.1
7	0.09388	0.21975	0.005
7	0.15918	0.00065402	0
7	0.14624	0.13146	0.02
7	0.20825	0.15566	0.02
7	0.15195	0.11184	0.005
7	0.33513	0.21779	0.005
7	0.18523	0.38391	0.025
7	0.39558	0.6828	0.015
7	0.17444	0.63571	0.05
7	0.40496	0.49313	0.1
7	0.21089	0.276	0.005
7	0.39854	0.45651	0.02
7	0.10634	0.23545	0.015
7	0.41273	0.074559	0.005
7	0.13389	0.10007	0.015
7	0.38711	0.37475	0.015
7	0.33529	0.24787	0.055
7	0.21785	0.37933	0
7	0.24993	0.33551	0.005
7	0.44039	0.40811	0.09
7	0.42799	0.44931	0.215
7	0.33642	0.094833	0.01
7	0.29884	0.096795	0.02
7	0.40485	0.25245	0.08
7	0.37886	0.44866	0.095
7	0.21089	0.68411	0.025
7	0.50828	0.84957	0.255
7	0.30202	0.28123	0.035
7	0.048099	0.086985	0.01
7	0.29738	0.35383	0.055
7	0.19623	0.1053	0.02
7	0.19326	0.5206	0.045
7	0.50855	0.49444	0.06
7	0.21451	0.87377	0.025
7	0.29	0.81099	0.005
7	0.18345	0.28712	0
7	0.26773	0.27927	0.015
7	0.12904	0.43231	0.005
7	0.18075	0.27077	0.02
7	0.23446	0.155	0.06
7	0.15142	0.058862	0.03
7	0.26595	0.11184	0.08
7	0.069668	0.022237	0
7	0.28018	0.073905	0.005
7	0.26762	0.41661	0.07
7	0.44233	1	0.115
7	0.15465	0.53237	0.005
7	0.22631	0.29039	0.035
7	0.32122	0.46566	0.01
7	0.027986	0.017005	0.005
7	0.24432	0.49248	0.09
7	0.14338	0.59451	0.005
7	0.030952	0.089601	0.01
7	0.17444	0.1308	0.055
7	0.11545	0.011772	0.01
7	0.44659	0.55919	0.055
7	0.2941	0.23414	0.035
7	0.31092	0.33878	0.06
8	0.53023	0.19036	0.155
8	0.098147	0.076786	0.05
8	0.26561	0.13214	0.03
8	0.64446	0.2875	0.045
8	0.3343	0.15536	0.055
8	0.11134	0.18214	0.14
8	0.29435	0.10143	0.02
8	0.22603	0.031786	0.04
8	0.15228	0.073929	0.03
8	0.67546	0.17	0.06
8	0.16195	0.21714	0.02
8	0.20371	0.15	0.025
8	0.27411	0.23679	0.04
8	0.54279	0.40321	0.31
8	0.06977	0.015357	0.02
8	0.19946	0.19464	0.04
8	0.049887	0.020357	0.03
8	0.53403	0.5825	0.08
8	0.47962	0.42357	0.165
8	0.21817	0.32679	0.01
8	0.47185	0.22107	0.185
8	0.28721	0.20214	0.065
8	0.51234	0.34964	0.1
8	0.42982	0.23786	0.175
8	0.14668	0.22	0.145
8	0.099141	0.00071429	0.015
8	0.056123	0.10821	0
8	0.25838	0.22464	0.13
8	0.28242	0.20929	0.12
8	0.58129	0.33714	0.13
8	0.30682	0.37857	0.07
8	0.18563	0.054643	0.03
8	0.64356	0.036786	0.05
8	0.14035	0.12429	0.03
8	0.18608	0.28	0.1
8	0.16837	0.024643	0.01
8	0.1906	0.17214	0.015
8	0.246	0.096429	0.06
8	0.12065	0.11607	0
8	0.1324	0.14821	0.065
8	0.20045	0.1025	0.025
8	0.20307	0.10536	0.04
8	0.13095	0.041071	0.06
8	0.94876	0.15	0.22
8	0.05775	0.017143	0.015
8	0.17704	0.48321	0.025
8	0.11957	0.08	0.025
8	0.20226	0.22643	0.055
8	0.12643	0.098214	0.065
8	0.32038	0.32607	0.01
8	0.31405	0.47143	0.195
8	0.17741	0.12821	0.015
8	0.50764	0.23179	0.05
8	0.11423	0.096071	0.05
8	0.37524	0.20107	0.05
8	0.15617	0.092143	0.135
8	0.49526	0.3675	0.135
8	0.38626	0.18321	0.105
8	0.32146	0.20286	0.08
8	0.13936	0.3025	0.04
8	0.27094	0.17964	0.035
8	0.20804	0.14179	0.04
8	0.27158	0.098214	0.05
8	0.18012	0.15071	0.025
8	0.35653	0.12286	0.035
8	0.47537	0.095714	0.15
8	0.29779	0.21929	0.125
8	0.41618	0.11714	0.14
8	0.083687	0.11321	0.04
8	0.21365	0.038929	0.03
8	0.69878	0.24071	0.165
8	0.18491	0.10464	0.045
8	0.15644	0.16929	0.035
8	0.31794	0.23929	0.095
8	0.22422	0.15071	0.01
8	0.20949	0.17429	0.02
8	0.31731	0.046429	0.13
8	0.33972	0.16607	0.15
8	0.34487	0.13321	0.025
8	0.26055	0.10393	0.07
8	0.29589	0.22536	0.035
8	1	0.285	0.13
8	0.21943	0.22679	0.03
8	0.14388	0.15107	0.02
8	0.24465	0.10214	0.035
8	0.39575	0.44607	0.05
8	0.75789	0.23036	0.305
8	0.21482	0.195	0.015
8	0.39548	0.29321	0.295
8	0.22476	0.15	0.035
8	0.066245	0.016786	0.005
8	0.16746	0.18036	0.03
8	0.16069	0.0825	0.02
8	0.33276	0.097143	0.335
8	0.20181	0.10964	0.075
8	0.33674	0.090714	0.005
8	0.62196	0.26964	0.255
8	0.25956	0.077143	0.025
8	0.48242	0.11286	0.08
8	0.036331	0.047857	0.01
8	0.23651	0.11821	0.02
8	0.39584	0.12143	0.16
8	0.61365	0.25464	0.08
8	0.09878	0.12821	0.03
8	0.38102	0.2825	0.07
8	0.30393	0.25821	0.045
8	0.18744	0.066071	0.005
8	0.35969	0.23893	0.075
8	0.33339	0.26786	0.055
8	0.1784	0.1	0.015
8	0.19313	0.0089286	0
8	0.5193	0.33	0.205
8	0.30764	0.18464	0.105
8	0.4291	0.071786	0.1
8	0.27203	0.115	0.005
8	0.43787	0.023929	0.035
8	0.41889	0.042857	0.08
8	0.70981	0.28536	0.17
8	0.3634	0.10143	0.045
8	0.22585	0.076786	0.005
8	0.19738	0.0028571	0.015
8	0.39295	0.26893	0.025
8	0.24302	0.47071	0.08
8	0.323	0.031071	0.015
8	0.34532	0.19607	0.155
8	0.44916	0.77464	0.025
8	0.20407	0.1075	0.065
8	0.43832	0.17357	0.045
8	0.16051	0.097143	0.025
8	0.55725	0.46607	0.2
8	0.6272	0.54857	0.4
8	0.74315	0.175	0.03
8	0.49941	0.45357	0.13
8	0.21554	0.064643	0.02
8	0.33186	0.10464	0.13
8	0.13864	0.025714	0
8	0.31116	0.065357	0.03
8	0.26254	0.26071	0.02
8	0.22639	0.16893	0.05
8	0.4516	0.26571	0.145
8	0.29471	0.27679	0.015
8	0.19774	0.19821	0
8	0.83244	0.3575	0.315
8	0.42503	0.605	0.075
8	0.21021	0.21429	0.015
8	0.38319	0.25179	0.03
8	0.20569	0.61964	0.005
8	0.26353	0.16536	0.06
8	0.20018	0.0525	0.015
8	0.25558	0.25214	0.02
8	0.093448	0.10321	0
8	0.64329	0.29036	0.155
8	0.20804	0.22179	0
8	0.30249	0.17429	0.05
8	0.13954	0.11107	0
8	0.42232	0.16393	0.095
8	0.87185	0.26179	0.335
8	0.38346	0.23179	0.02
8	0.10366	0.042857	0.015
8	0.13357	0.115	0.01
8	0.19322	0.022143	0.01
8	0.37912	0.10107	0.025
8	0.1793	0.16286	0
8	0.40072	0.29	0.045
8	0.49697	0.20071	0.115
8	0.18093	0.082143	0
8	0.22883	0.16071	0.035
8	0.29489	0.23679	0.025
8	0.39259	0.28464	0.04
8	0.738	0.25429	0.105
8	0.27935	0.11179	0.02
8	0.28938	0.16786	0.045
8	0.28821	0.21	0.01
8	0.37	0.075	0.01
8	0.21744	0.16714	0.015
8	0.33466	0.2975	0.055
8	0.36656	0.14036	0.045
8	0.13999	0.18429	0
8	0.21835	0.41786	0.035
8	0.12137	0.080357	0.005
8	0.56774	0.90643	0.225
8	0.48721	0.31607	0.045
8	0.23778	0.14643	0.005
8	0.13249	0.22143	0.015
8	0.19973	0.047143	0.015
8	0.23796	0.10821	0.01
8	0.3427	0.46429	0.07
8	0.13945	0.048571	0
8	0.17768	0.1475	0.015
8	0.66435	0.16893	0.02
8	0.37686	0.21893	0.05
8	0.2019	0.042857	0.005
8	0.38861	0.11357	0.02
8	0.24166	0.10393	0.01
8	0.25883	0.18036	0.01
8	0.35093	0.10929	0.07
8	0.32327	0.21679	0.06
8	0.25802	0.26429	0
8	0.46706	1	0.035
8	0.30041	0.13071	0.02
8	0.1869	0.067857	0.005
8	0.22937	0.13393	0.02
8	0.62892	0.43679	0.03
8	0.49408	0.26714	0.025
8	0.25486	0.17321	0.035
8	0.50014	0.23893	0.03
8	0.38988	0.13929	0.015
8	0.3277	0.72893	0.1
8	0.22404	0.10321	0.01
8	0.10267	0.105	0
8	0.31857	0.34179	0.02
8	0.83217	0.32929	0.05
8	0.41437	0.22393	0.035
8	0.4357	0.52607	0.02
9	0.37719	0.29219	0.03
9	0.56408	0.40486	0.085
9	0.9892	0.20664	0.34
9	0.095368	0	0.02
9	0.13356	0.033193	0.01
9	0.27814	0.2805	0.01
9	0.18684	0.18747	0.03
9	0.38977	0.059374	0.02
9	0.2802	0.18513	0.025
9	0.17459	0.10379	0.03
9	0.06742	0.1468	0.025
9	0.13529	0.13745	0.005
9	0.2915	0.17672	0.075
9	0.40151	0.10051	0.12
9	0.17626	0.1108	0.01
9	0.30921	0.15194	0.135
9	0.26378	0.017765	0.14
9	0.2988	0.13698	0.05
9	0.43163	0.53483	0.095
9	0.28789	0.24264	0.065
9	0.1403	0.17345	0.015
9	0.26122	0.32071	0.015
9	0.20026	0.084151	0.04
9	0.24379	0.21178	0.025
9	0.36009	0.098644	0.06
9	0.38537	0.3324	0.045
9	0.26489	0.22721	0.31
9	0.23745	0.11828	0.035
9	0.22431	0.54044	0.015
9	0.47517	0.22581	0.06
9	0.10723	0.17438	0.015
9	0.42557	0.15241	0.195
9	0.40202	0.5928	0.135
9	0.14876	0.3525	0.01
9	0.27781	0.29079	0.025
9	0.059013	0.2015	0.005
9	0.15616	0.21786	0
9	0.26077	0.10799	0.03
9	0.22882	0.13604	0.085
9	0.034406	0.065451	0.005
9	0.26528	0.084619	0.045
9	0.28744	0.32211	0.08
9	0.18055	0.20617	0.055
9	0.31182	0.46377	0.065
9	0.2581	0.19215	0.01
9	0.38921	0.13698	0.19
9	0.23433	0.21131	0.045
9	0.1001	0.19168	0.01
9	0.28293	0.31791	0.04
9	0.039083	0.062646	0
9	0.24129	0.23562	0.015
9	0.20126	0.054698	0
9	0.12521	0.048153	0.01
9	0.086015	0.089762	0.01
9	0.090302	0.12903	0.01
9	0.36388	0.17578	0.045
9	0.37195	0.6849	0.055
9	0.29273	0.42169	0.03
9	0.25125	0.20991	0.045
9	0.22202	0.34362	0.025
9	0.76434	0.26882	0.235
9	0.40619	0.45769	0.09
9	0.18495	0.29453	0.01
9	0.066084	0.046751	0.005
9	0.058512	0.021973	0
9	0.58123	0.5381	0.295
9	1	0.18607	0.15
9	0.31539	0.19028	0.16
9	0.66279	0.25058	0.17
9	0.13044	0.092567	0.06
9	0.063022	0.14773	0
9	0.17359	0.23235	0.01
9	0.42662	0.4418	0.08
9	0.11073	0.045816	0.005
9	0.1771	0.16737	0.005
9	0.10806	0.19448	0.02
9	0.20694	0.10379	0.105
9	0.21985	0.091632	0.045
9	0.33343	0.187	0.02
9	0.12816	0.0023375	0
9	0.1663	0.018233	0
9	0.072041	0.027583	0.03
9	0.22091	0.39084	0.035
9	0.37268	0.38289	0.015
9	0.34328	0.38476	0.225
9	0.20471	0.10005	0.015
9	0.052889	0.023375	0.005
9	0.5996	0.82889	0.04
9	0.32402	0.36372	0.015
9	0.092083	0.16036	0.025
9	0.13952	0.26134	0.005
9	0.32814	0.27209	0.04
9	0.57171	0.28471	0.075
9	0.21802	0.21412	0.035
9	0.12744	0.16784	0.02
9	0.26862	0.17251	0.105
9	0.43319	1	0.215
9	0.13367	0.055166	0.025
9	0.14937	0.2202	0.02
9	0.085792	0.10425	0.015
9	0.396	0.3726	0.025
9	0.068589	0.088827	0
9	0.39867	0.33006	0.015
9	0.14887	0.14773	0.01
9	0.083621	0.078074	0
9	0.040307	0.057504	0
9	0.19463	0.3338	0.18
9	0.13562	0.24918	0.01
9	0.17092	0.18046	0.075
9	0.27497	0.38523	0.12
9	0.065861	0.15849	0.005
9	0.27942	0.18093	0.085
9	0.30214	0.33661	0.205
9	0.17381	0.077606	0.015
9	0.23316	0.16503	0.035
9	0.19191	0.2057	0.035
9	0.23121	0.25199	0.02
9	0.10801	0.035063	0.015
9	0.10261	0.15147	0.005
9	0.25966	0.23749	0.045
9	0.36739	0.8677	0.055
9	0.11658	0.00093502	0
9	0.22709	0.11688	0.175
9	0.23756	0.37681	0.02
9	0.24101	0.22861	0
9	0.061964	0.061244	0.02
9	0.1369	0.25947	0
9	0.10422	0.18046	0
9	0.11658	0.038803	0.015
9	0.29351	0.26087	0.27
9	0.14742	0.21225	0
9	0.23945	0.27863	0.29
9	0.34478	0.37401	0.02
9	0.094366	0.15241	0.01
9	0.17364	0.35344	0.005
9	0.26033	0.35624	0.02
9	0.48892	0.56802	0.095
9	0.54916	0.40346	0.16
9	0.072542	0.11033	0.04
9	0.076662	0.16737	0.01
9	0.19085	0.18934	0
9	0.22993	0.3899	0.055
9	0.18573	0.2216	0.01
9	0.10171	0.13464	0.01
9	0.48347	0.93642	0.305
9	0.24936	0.15475	0.005
9	0.29674	0.32305	0.025
9	0.12192	0.18093	0.015
9	0.12688	0.041608	0.005
9	0.15549	0.1136	0.015
9	0.12616	0.38803	0.005
9	0.19636	0.25432	0.045
9	0.063801	0.049088	0.025
9	0.12276	0.077606	0.01
9	0.22781	0.12576	0
9	0.19786	0.34923	0.03
9	0.2493	0.3338	0.015
9	0.16746	0.16503	0.01
9	0.23349	0.41	0.025
9	0.14202	0.25152	0.055
9	0.30114	0.37868	0.02
9	0.11853	0.086489	0.005
9	0.2076	0.19168	0.02
9	0.12616	0.081346	0.025
9	0.30565	0.15802	0.085
9	0.20532	0.34642	0.015
9	0.35948	0.33053	0.205
9	0.25431	0.27022	0.02
9	0.12705	0.11454	0.015
9	0.40714	0.19682	0.06
9	0.13902	0.086489	0.005
9	0.12972	0.2604	0
9	0.065138	0.064984	0
9	0.41031	0.25573	0.08
9	0.37073	0.49229	0.11
9	0.19931	0.40626	0.015
9	0.24702	0.21085	0.045
9	0.20627	0.4806	0.065
9	0.22742	0.38897	0
9	0.12599	0.079476	0
9	0.11363	0.17952	0.01
9	0.23522	0.64843	0.04
9	0.32057	0.25853	0.03
9	0.19987	0.077606	0.02
9	0.15171	0.13277	0.09
9	0.081617	0.19682	0.05
9	0.19714	0.21085	0.005
9	0.19881	0.093502	0.01
9	0.10684	0.086489	0
9	0.15126	0.15989	0.015
9	0.1251	0.17719	0.02
9	0.18133	0.27583	0.015
9	0.18962	0.28892	0.035
9	0.75649	0.6087	0.375
9	0.28983	0.33707	0.115
9	0.11864	0.14259	0.03
9	0.08106	0.20944	0.015
9	0.034239	0.082281	0.01
9	0.071818	0.12856	0.055
9	0.42434	0.18981	0.065
9	0.22553	0.054231	0
9	0.39194	0.095839	0.035
9	0.42033	0.070594	0.215
9	0.066975	0.065451	0.005
9	0.43286	0.15194	0.165
9	0.34066	0.25058	0.11
9	0.22631	0.15802	0.035
9	0.17019	0.14072	0.04
9	0.095535	0.10846	0.005
9	0.10288	0.1094	0.015
9	0.14998	0.075269	0.005
9	0.068144	0.259	0
9	0.091805	0.0023375	0.005
9	0.11174	0.17719	0.02
9	0.022715	0.010753	0
9	0.11485	0.10051	0.02
9	0.090469	0.1641	0.01
9	0.13885	0.22113	0.005
9	0.067476	0.095372	0.01
9	0.08518	0.092099	0.01
9	0.36349	0.20009	0.07
9	0.15182	0.032726	0.015
9	0.1354	0.24077	0.02
9	0.30308	0.12249	0.16
9	0.13623	0.2029	0
9	0.3135	0.32679	0.195
9	0.13785	0.094904	0.03
9	0.20226	0.31043	0.1
9	0.12465	0.090697	0.01
9	0.11803	0.21178	0.015
9	0.24591	0.072464	0.365
9	0.13851	0.11454	0.005
9	0.13751	0.15475	0.005
9	0.62087	0.44367	0.24
9	0.13445	0.020103	0
9	0.14675	0.20991	0.04
9	0.29551	0.49556	0.015
9	0.16379	0.066386	0
9	0.31071	0.22534	0.175
9	0.15833	0.13277	0.005
9	0.020933	0	0
9	0.92757	0.41047	0.09
9	0.31734	0.49556	0.105
9	0.072709	0.039271	0.01
Fit: z=-0.013741+0.20909x+0.052811y R2 = 0.31165

[truncated: 91 more sheets: Fig. 4b, Fig. 4c, Fig. 4d, Fig. 4e, Fig. 4f, Fig. 4g, Fig. 4h, Fig. 5b, Fig. 5c, Fig. 5d, Fig. 5e, Fig. 5f, Fig. 5g, Fig. 5h, Fig. 5m, Fig. 5r, Fig. 7a, Fig. 7b, Fig. 7c, Fig. 7d …]
